# Supplementary material for: Human Echinococcosis in the Russian Federation in the 21st Century: A Systematic Review
Source: Microorganisms. 2025 May 14;13(5):1122. doi: 10.3390/microorganisms13051122 (PMC12114422; doi:10.3390/microorganisms13051122)
Supplement: Supplementary file 1 [file microorganisms-13-01122-s001.zip]

Archive with 1 entries (1 files):
- microorganisms-3592460-supplementary.pdf
